# Supplementary material for: Epigenetic regulation of hematopoiesis by DNA methylation
Source: eLife. 2016 Jan 27;5:e11813. doi: 10.7554/eLife.11813 (PMC4744183; doi:10.7554/eLife.11813)
Supplement: Figure 3—source data 1. — DNA methylation (p<0.0001) and RNA (p<0.001) expression fold changes for hematopoietic (left) and vascular (right) genes showing the most significant reduction in methylation in the RRBS dataset and change in RNA expression in the RNAseq dataset from FACS-enriched (as in Figure 3a) HSPC from dnmt3bb.1 morpholino- vs. control morpholino-injected animals. DOI: http://dx.doi.org/10.7554/eLife.11813.010 [file elife-11813-fig3-data1.xlsx]

## Sheet: Fig 3-source data 1
Figure 3-source data 1
Hematopoietic and endothelial genes displaying both significantly reduced methylation (p<0.0001)
and significantly decreased RNA expression (p<0.001) in dnmt3bb.1-deficient HSPC.
HEMATOPOIETIC GENES				VASCULAR GENES
	Fold Reduction in dnmt3bb1- HSPC				Fold Reduction in dnmt3bb1- HSPC
Gene	Methylation	RNA Expression		Gene	Methylation	RNA Expression
stat6	3.86397	7.41558		cmyb	3.40161	5.74199
cmyb	3.40161	5.74199		gna13b	4.32196	2.1693
ptena	9.71697	3.98851		notch1b	4.06206	2.11769
pde7a	3.75221	3.11269
atp2b1b	3.24493	3.0062
rab42b	4.0202	2.65001
crim1	6.26952	2.57564
bmper	3.23699	2.22947
gna13b	4.32196	2.1693
adka	3.99318	2.12659
plekhh1	7.63245	2.09639
mbnl1	4.12094	2.00451
