# Supplementary material for: Epigenetic regulation of hematopoiesis by DNA methylation
Source: eLife. 2016 Jan 27;5:e11813. doi: 10.7554/eLife.11813 (PMC4744183; doi:10.7554/eLife.11813)
Supplement: Figure 5—source data 1. — (I,II) Counts of numbers of 36 hpf ISceI(kdrl:gfp)- (I) or ISceI(kdrl:dnmt3bb.1-gfp)- (II) injected wild type animals with GFP transgene (purple) and cmyb (red) double-positive cells in either the trunk or head. (III) Counts of numbers of 3 dpf ISce1(kdrl:dnmt3bb.1-gfp)-injected runx1 mutant animals with GFP (purple) and cmyb (red) double-positive cells in the trunk. No cmyb-positive cells are observed in the trunks of un-injected runx1 mutants. DOI: http://dx.doi.org/10.7554/eLife.11813.014 [file elife-11813-fig5-data1.xlsx]

## Sheet: Fig 5-source data 1
Figure 5-source data 1
	Mosaic expression of dnmt3bb.1:gfp in endothelial cells induces cmyb expression
	I: Control injections of ISceI(kdrl:gfp) in WT embryos
	Tissue	GFP (purple)/cmyb (red) double positive embryos	Total number of Embryos
	Trunk	6	20
	Head	0	20
	II: Injections of ISceI(kdrl:dnmt3bb.1-gfp) in WT embryos
	Tissue	GFP (purple)/cmyb (red) double positive embryos	Total number of Embryos
	Trunk	24	25
	Head	17	25
	III: Injections of ISceI (kdrl:dnmt3bb.1-gfp) in runx1 mutant embryos
	Tissue	GFP (purple)/cmyb (red) double positive embryos	Total number of Embryos
	Trunk	8	9
