# Supplementary material for: Epigenetic regulation of hematopoiesis by DNA methylation
Source: eLife. 2016 Jan 27;5:e11813. doi: 10.7554/eLife.11813 (PMC4744183; doi:10.7554/eLife.11813)
Supplement: Supplementary file 1. — A list of all of the antisense morpholino oligonucleotides used in this study. (B) List of primers used in the study. A list of all of the primer pairs used for qRT-PCR, bisulfite sequencing, genotyping, cloning and CHIP analysis in this study. (C) List of primers used in targeted blood specific CpG island screen. A list of all the primers used for the targeted blood specific CpG island screen (Analysis shown in Figure 4). DOI: http://dx.doi.org/10.7554/eLife.11813.021 [file elife-11813-supp1.xlsx]

## Sheet: Supplementary file 1A
Supplementary File 1A
Morpholinos used in this study:
Name	Sequence
Dnmt3bb.1 Int3/Ex4 (Splicing block)	5’ CTCTCATCTGAAAGAATAGCAGAGT 3’
Dnmt3bb.1 TB (Translational block)	5’ TTCCTTCCTCATCCTGTCTTGTGGA 3’
Dnmt3bb.1 MO (Translational block)	5’ TTATTTCTTCCTTCCTCATCCTGTC 3’
Cmyb TB (Translational block) (Grabher et al., 2011)	5’ TCGCCATCCCGCTGTTCGAGAGGAA 3’
Runx1 E4I4 (Splicing block) (Sood et al., 2010)	5’ ATGTATTTTCAGCATCTCACCTCGT 3’
Standard Control	5’ CCTCTTACCTCAGTTACAATTTATA 3’

## Sheet: Supplementary file 1B
Supplementary File 1B
Primers used in this study:
Primer Name	Sequence	Notes
DNMT3BB.1 RTP F1	GAAAACAGCCCCCTGACC	Real Time PCR
DNMT3BB.1 RTP R1	TTCGTCTGATGCTGTTCACAC	Real Time PCR
CMYB RTP F	TGATGCTTCCCAACACAGAG	Real Time PCR
CMYB RTP R	TTCAGAGGGAATCGTCTGCT	Real Time PCR
plastin RTP F1	GGTCAACAAACCACCATATCC	Real Time PCR
plastin RTP R1	GCTCCACCGCATAGTTACAGT	Real Time PCR
rag1 RTP F1	AAGCAGATGAACTGGAAGCAA	Real Time PCR
rag1 RTP R1	ACCCTTATGGCCAAACACAC	Real Time PCR
lck RTP F	GCTGACAGAGATCGTTACCTATG	Real Time PCR
lck RTP R	TAGAGAGCCTCAGGACAGTTAT	Real Time PCR
ikaros RTP F	CAGTCAGGACCGTTATGAGTTC	Real Time PCR
ikaros RTP R	GGCCAAGTGTTTGTGGAATG	Real Time PCR
cdh5 f1	GCACATGAAGATGTGTTGAATG	Real Time PCR
cdh5 r1	TGGTTAGTTCTGGTGCATTGTC	Real Time PCR
dll4 f1	AGTGTGACAGCAGCCCACGC	Real Time PCR
dll4 r1	TGGGGAATCTGCGCAGGTGAG	Real Time PCR
egfp RTP F	TCAAGATCCGCCACAACATC	Real Time PCR
egfp RTP R	GTGCTCAGGTAGTGGTTGTC	Real Time PCR
ef1a RTP F	CTGGAGGCCAGCTCAAACAT	Real Time PCR
ef1a RTP R	ATCAAGAAGAGTAGTACCGCTAGCAT	Real Time PCR
Cmyb Met298F	GAAAAGGTATGTTTAAAATGAGAGTTT	Cmyb exon1 CpG island
Cmyb Met574R	CTCTCCTCTATTATTTCTAAATCTAAA	Cmyb exon1 CpG island
Runx1 Met576F	ATTATTTTTATTTTTTTTAGATGGG	Runx1 exon10 CpG island
Runx1 Met770R	TAAAAAACTCCAACCTAAACCTAC	Runx1 exon10 CpG island
Cmyb MetF1	TTTTTTTGTTTTGTAATGGATGGAT	Cmyb 5’ promoter CpG island
Cmyb MetNR1	ACACTCACTTAACTAACATATTATAAC	Cmyb 5’ promoter CpG island
ntlaMetF1	GGAAATATGTTTGTTTTAAGTTT	Positive Control
ntlaMetR1	ATAACAATCATTTCATTAATAAACTCT	Positive Control
Gata 3 Bisc F	TGTTGTATTGGTTTATTGTTATTGT	5’ Promoter
Gata 3 Bisc R	AAATAATAAATAACAACATTTTCTC	5’ Promoter
Lmo 2 Bisc F	TATTTGATTTTTGTTTGATTGATTT	3’ UTR
Lmo 2 Bisc R	ATATTTTTAAATAACCCTACCCCCTC	3’ UTR
Dll4 Bisc F	GTATTTATTTTAGTGTTGTGTATATTT	Gene body intron 4
Dll4 Bisc R	CCCCTATTATTATTTATAATCTATTC	Gene body intron 4
Dll4 promo Bisc F	TTTTTTGGATAATTTGGAAATTTGA	5’ promoter
Dll4 promo Bisc R	CCAAAAAAAACCTATTCCAATACAA	5’ promoter
Etv2 Prom BisC F	ATTTTTTTTGTGAATGAAAGGGTAATA	5’ promoter
Etv2 Prom BisC R	AACAATACCTCAACTCTACTTTTCAACTC	5’ promoter
Cdh5 promo BisC F	TTAGAGAAGGTTTTGGAGTTGGATA	5’ promoter
Cdh5 promo BisC R	CCCTAATTAAAAAATCCCTAATAATC	5’ promoter
Cldn5b promo BisC F	AAAGAATGTTAGGAAATTATATTTTTAGTA	5’ promoter
Cldn5b promo BisC R	CCAAACTCTAAATCTATCAAAAACAAC	5’ promoter
Erg GB BisC F	TGATAAGAATATTATGATTAAAGTGTA	Gene body
Erg GB BisC R	AAAAACCATAAAACTCATCTTCTAC	Gene body
BMP4 GB BisC F	AAAGTTATATTAATTATATGAGTATTTTTG	Gene body intron 1
BMP4 GB BisC R	ATATAATTTTAAAAACCACAACAC	Gene body intron 1
Dnmt3bb.1 Ex3 F	TGTCCCAAACAGAACGGTGG	Splice MO validation
Dnmt3bb.1 Ex5 R	TTCTCTGCTGCGGGGTTTACTG	Splice MO validation
Dnmt3bb.1 In3 F	AAATGTAAAGAGACTTTCAACCAG	Splice MO validation
Dnmt3bb.1 Ex4 R	TTCACACTCTCATCTGAAAGAATA	Splice MO validation
Dnmt3bb.1TALEN F	CAGCTCCTGAAGGCCTATGT	dnmt3bb.1y258 allele genotyping
Dnmt3bb.1TALEN R	GTGTCTTTGTCCCGGTCATC	dnmt3bb.1y258 allele genotyping
Zdnmt3bb.1attB1F	GGGGACAAGTTTGTACAAAAAAGCAGGCTTATGAGGAAGGAAGAAATAAAA	Gateway Cloning
Zdnmt3bb.1attB2R	GGGGACCACTTTGTACAAGAAAGCTGGGTACTTTTCACAAGCAAAGTAGTC	Gateway Cloning
ZcmybattB1F	GGGGACAAGTTTGTACAAAAAAGCAGGCTATGGCGAGGCGGCACAGACACAGTG	Gateway Cloning
ZcmybattB2R	GGGGACCACTTTGTACAAGAAAGCTGGGTGCCATATGACCAGAGCTCGCGAAGAA	Gateway Cloning
Runx1 CpG F	CGGACAGTACTTCCACCAT	CHIP assay
Runx1 CpG R	CCTTACCTTGTTGAATTCACTT	CHIP assay
cmyb CpG F1	ATAATCGCACGCATCTTAGT	CHIP assay
cmyb CpG R1	GTTCTTCTTTTTGGGGAAGT	CHIP assay
cmyb CpG F2	ATTTTTATAATCGCACGCATCTTAG	CHIP assay
cmyb CpG R2	GAAGTACCGAATCAAACCTTAACCT	CHIP assay
cmyb Ex5 F	GATTGAGTTGGTGCAGAAGT	CHIP assay
cmyb Ex5 R	GAAGTAACTTGGCAATCTCG	CHIP assay
ntla CpG F	TAAATTTGGTCCACAACTCC	CHIP assay
ntla CpG R	CAGTATCCAACGGGATTTAG	CHIP assay
Sox3 F	AATTAGCCTTGCAGCCAATG	CHIP assay
Sox3 R	ATCGGAAGGGGTTTCTCAAT	CHIP assay

## Sheet: Supplementary file 1C
Supplementary File 1C
Targeted blood-specific CpG island screen Primers
	Gene	Forward Oligo	Reverse Oligo
1	adora2aa	TATTTTGTTTTGTTTTGAATGTGAA	ACATAAAAAAAACTCCCTTCTACCC
2	atp2b2	GGAAGTAGTGTTGTTAGTGTAGGTTT	TAATTAAAAATATAAAATATAACCCCTTTA
3	atp2b2	TTTGTGATTGATTGTTTGATGTATT	TATAAAATCCTCTATTCTAAACTCC
4	atp2b3a	GGATTTATATGTTGATGATGATGTT	TTTACCAAAAAAACCAAAAAATTAC
5	atp2b3a	GTTTTTAGGTTGTGTAGGGGGTT	TCCACTAAAACAACAAAATCTACC
6	bcl11b	AATTGTGGTAGTTTTTTGGAAGTTT	CATTACCCTAACATTTACACTAACATC
7	ca2	TATTAAGTGTGATTAGTAGGAGGAGT	TTCACAATAATAATAAATCATTACC
8	cahz	GTAGTATAGGAGGAGTTAGTTAGAGGATAT	AAAAACCAATAAAAAAATTTATAATTC
9	cebp1	GTTTTTTGTTGGGTTATTTGGAT	ATTTTACTCAATTTCTAAAACCACC
10	cebp1	GATGAAGATGTTGTTGTTGTTTTTT	TCTCTATCATTACTAAAACTTTATTTACC
11	cebpa	TTGTGGAATAAGTTAGTTAGGAATT	CTCCATAAAACAAACAAACCTCTAC
12	cmyb	GAAAAGGTATGTTTAAAATGAGAGTTTT	CTCTCCTCTATTATTTCTAAATCTAAATAA
13	cpox	TTTTTTTTAATTTTGGAGATTTT	CATAACACAACTAATATACACTCTTTC
14	creg1	GAGTGAAAGTTAGTTTGGTAGTAGAG	AACTACAAAAAATCAAATAAACACC
15	Cx43	TTAAAGTGTTAGTGGGAAATTGTGT	TCCTAATCATCCAATAATACCTCTAC
16	ddx18	GGGTTTGAGATATGGTTTTAAGAGAT	AACCTCAAAAATAACAAAAATTTAC
17	ddx18	TATGTTTAGATTTTTAAAAGTGTTT	AACATAAATCTATATTTTTCTTAATTTTT
18	Epor	GGGGGTGTTTATGGATTATAGTT	TTTCATATTTTTATATAAACCATTCCTTTA
19	fbxo5	GTTTTGATGTAGTAATGTAGAGGGT	ATTAAAAACCCAACAAATAATTTTT
20	fech	TTGTATAGTTTGTTTTGTGTATATGATATA	AAAAAACTTAAACTACTAACTTCAC
21	fgf13b	ATAAGTTGAGTTTGTTGGGTTTTT	TCATAAAATATTAATTTTATTCTTACTCC
22	fli1a	GTTGTATTATTTGGGAAGGAATTAA	TAAAATAAAATTACAAAACCTAAAC
23	fos	TATGTAAATATTTGAGTTTGGTTGAG	ACTTTAAATACCAAAACAAAAAAAA
24	glcci1	TTTTAAGGATAGGTGAATGAGGGTA	AACATCAACCCAACACAACAAC
25	glcci1	TAGGTAGTTTATTAGGTTTTGAGATATAGT	CAACTTTAAATATCTATTCATTAAATACAA
26	hey2	TTGTTTATATTAATGGTTTTATTTATGT	AAAATAAAATTTAAAACCTCCATTC
27	hspa5	GTTGGTTGATGTTGATTTGTATA	AAACCTATCAAAATATTTTACTTTTTC
28	hspa5	TTGATGTTGGGTAGATAGGGTTT	CACTTCATCAAACTATACAAAAAAAA
29	ikzf1	GTTGTGAATGTGGGGTTATTGTT	AAAAAAAATAAAATTTTTAAATCAAATTAA
30	ipo9	TGTTAATGATTTTTGAATGGTAATATTTTA	TGTTTTTTTGTTGTTGTTTGTATTTTTTGT
31	junba	TGTAGTTGTTTAGGGTGGTGTATAT	CATCACAAAAAAACAAAAAAACTTC
32	kirrel3l	TTGTTTTAATGTATTAATTTAAGTGTT	CCAATCAACCAATAATAACCTATAC
33	kirrel3l	TTGGTTTGGTTTGAATGTTTATATT	CAAATTCAACCTATTTACCTACCAC
34	klf4	GGTTGGTATTTTGTATTTATATAAATA	AACAAATAACTAACCCAACACACAC
35	klf4	GGAGTAATAATTTTGTTATAATTTTT	ATTTATTAAATTTCAAACAACCTCC
36	klf4	TATTTTGGTATTGTAGTGATTGTGT	TAAATCTACATCTCAAAAAAAACTC
37	kpnb3	GTTTTGGTTTAGTATATGTGTGAAG	AAAATAAAAACTTATTTCAAAAATC
38	lck	GGAATAGTTTATTTTGGTTTTGGT	CCCTCAATACAATATTTTATAACCC
39	lck	TTTTAGAATATTAGTAGTGTGATAAGG	ACCACAAAATATTACACTAAAAACC
40	lmna	GTATTGGTGGTTTTTTGTTTTTATTT	TCCTCTAATTCAAACTCTCACACTC
41	lmo2	TATTTGATTTTTGTTTGATTGATTT	ATATTTTTAAATAACCCTACCCCCTC
42	mcm3	GGGGTTGGTAGTTGTTAGGA	AAACTAAAACCATAATTTTAAAAAATC
43	myb	AATAAATGAATTAATTTTAGAAAAATAAAT	AACCTCCAACTACTACCCAATAAAC
44	ncor2	GGATATTATTTTGTTTTGAGTTTTTTTT	CTATTACCCACCTACCCACAAATC
45	npsnl	GGTTTTGTTTATGGTGGAAGT	ATTTACATTTTCTATCATTTTCCTATATAT
46	nr3c2	TATGTAGTTTTAGTTGTGATAGTTGAA	TTACAATAAAAAAATCCATATACACACAAT
47	nr4a2b	TTTTATAGTTTTTATTAGAATTATTTGG	TTAAAAAATAAAATAAACCCACACC
48	nt5c2l1	TGTGTGAATGTATTTGTTTTTATTTGT	TACACAAAACTCCTATTTACCAACC
49	pitpnaa	AAGAAATGAGAAATTTAGGAATTTGAGT	TCCAACATTCAAACTAACTTTAAAAAAA
50	ptena	TAATTGATAGTTTTTATTTGAATTG	AAATAATTCATTTTCATCATTAAAC
51	ptger4a	TAAATTTGGTGTTTTATTGATTGG	AACAAAATAACCATCTAAATCTCC
52	reps2	GGTGGGATTTTTATGTTTTTGAG	AAAAACCTTATACTATACACCCATCC
53	reps2	TATTTTGGTTTTGTGTAATAGGTGATG	ACATACAATAATAAATCCCTAATCCC
54	runx1	ATTATTTTTATTTTTTTTAGATGGG	TAAAAAACTCCAACCTAAACCTAC
55	shox	TTTAGGTTTAGTTGTAGTTGGAGGG	AAAAAAACCCATAAAAATCAAAATC
56	sid4	GTGGTGATTTTTTTTGATTTTTGAT	CAACTCCTCCATATACCACTATCCTA
57	slc10a4	GTTATTATGTTGGAGAGGTTTTTTT	CATAATCCTATACTTCACCATACTC
58	slc11a2	AGGAAAGTTGGATTTTATTGAAAAGTAG	CAAATCAACCAAATTAAATATAAATAATAC
59	slc12a10.1	TTGTTGAATTTGTATGTTTTGATTTAGTAT	CAAACAATAAAAAAACTCCTCC
60	slc8a1b	GATTTTAGGGTGGAGTTAGGAAATT	TATAACAATAAACCTCCAAAAAAAA
61	slc8a4a	GAAGATTTTTAGGTGTTTGATTTTG	CATAACTTTAAAATCATCAACTCCC
62	slc8a4a	TGGATTTTTATTTGTATGATTTTTA	CTCTACCACAATAACCATTTATAAC
63	slc8a4a	ATTTTTTTAGGAGTTTTTTTTAGGT	CCTCAAATTCTATAAAATATTTTATCTAC
64	tal1	TATTATTTTGTATATTTTTTGGGAT	TTTCCTTAACAACACCATTAAACTC
65	tal1	TTAATTTTTTGGTTAAGTTTTTTAA	AACTCTCTAAACTAACATCCCCATC
66	tlr8a	TGGTTTGTTTTTGGTTTATTTAGTG	ATACTACAACACTCTCATTTTATCC
67	tmem88a	GAGTGTTTATTGGAGTTGAGAGGTT	TTAAATAACAAAAAAAACCAAAAAC
68	unc119.1	TTTTTGATTTGTGGTTTTTGGA	AACAACACAAAAAAAATTTCC
69	vwf	TGTGGGTTATGTTTAGTAATTGGTTTA	TAACTTTTCACCCCAAAATAAAAAA
70	vwf	TTGTATTATAGAGAATAGGTGGTGTAG	ATCATCCAACATAATTAACTTATCC
71	zgc:91860	TGATTTTTGATTTTGGTTTTTTTAGT	ATAAAAATTCTATACCCTCATTCTC
72	znfl2a	TTTTATGTTTTTAGTTGATTTTTTTT	TCTAACTCTTTCTCTCAAATTTACC
